# Supplementary material for: Multi-Isotope Internal Standardization for Inductively Coupled Plasma Mass Spectrometry
Source: ACS Omega. 2025 Nov 14;10(46):55692–703. doi: 10.1021/acsomega.5c07066 (PMC12658662; doi:10.1021/acsomega.5c07066)
Supplement: Supplementary file 2 [file ao5c07066_si_002.xlsx]

## Sheet: notes
This supporting information workbook contains an example calculation for MIIS measurements for the bovine liver CRM
	The data was compiled (with the other CRM data) into Table 4 in the manuscript.
	0.1999 g of CRM 1577c bovine liver was digested and diluted to a final volume of 100.0 mL in a volumetric flask
	5.00 mL of the digestate solution was utilized as the sample portion of triplicate preparations of Solutions 1 and 2
	Solutions 1 and 2 also contained the internal standards Nd, Gd, Dy, Er, and Yb at a final concentration of 5.00 ug L-1
	Solution 2 also contained the analytes Mn, Sr, Mo, and Cd at a final concentration of 5.00 ug L-1, and Co at a final concentration of 6.75 ug L-1. The discrepancy in the Co concenration was an error in solution preparation noted after the analysis and verified using an external standard, but was not discussed in the manuscript to avoid overcomplicating the discussion
The "bovine liver rinse subtracted" worksheet contains the measured signals for all species in each of the six solutions (three Solution 1s and three Solution 2s) after subtracting the signal measured in pure rinse solution (1% trace metal grade HNO3)
The "Mn" "Co" Sr" "Mo" and "Cd" worksheets contains the triplicate MIIS calculations for the bovine liver.
	Each analyte isotope signal (top rows) are divided by each of the internal standard isotope signals, resulting in groups of ratios for each analyte isotope.
	For example, there are 25 calculated ratios for Mn and Co (25 IS isotopes but only one analyte isotope), but 125 ratios for Cd.
	Three slopes are calculated by plotting the ratios of the first Solution 1 against the first Solution 2, the second against the second, and the third against the third.
	The slope is converted to concentration in the prepared Solution as described in the main manuscript body (Eq. 8)
	The analyte concentration found in the "blank" digestion (described in the manuscript but not shown in these calculations) is subtracted from the calculated sample concentration.
The "summary table" worksheet contains the blank subtracted triplicate MIIS determined concentrations converted back to ug g-1 for comparison to the CRM certificate.

## Sheet: bovine liver rinse subtracted
	bovine 1	bovine 1	bovine 1	bovine 2	bovine 2	bovine 2
55 -> 55 Mn [ tune 1 ]	808143	897001	877444	1.08251e+06	1.05756e+06	1.00845e+06
59 -> 59 Co [ tune 1 ]	21423.2	23035	22798.4	269194	263124	251854
86 -> 86 Sr [ tune 1 ]	1263.41	1379.55	1405.57	26190.5	25621.1	24598.5
88 -> 88 Sr [ tune 1 ]	9528.95	9759.35	9954.67	222574	216685	207143
92 -> 92 Mo [ tune 1 ]	39980.8	44317.1	44496	75129	74895.6	71126.9
94 -> 94 Mo [ tune 1 ]	27813.7	30960	31054.9	51752.6	50705	48803.8
95 -> 95 Mo [ tune 1 ]	46878.7	51756.8	50505.6	86328.9	85948.7	82314.2
96 -> 96 Mo [ tune 1 ]	50699.2	56395.4	54656.4	95777.1	93518	89320.6
97 -> 97 Mo [ tune 1 ]	29252.1	32338.7	31422	54913.5	54286.6	51547.9
98 -> 98 Mo [ tune 1 ]	76467.8	86103.8	83086.9	142855	141354	134608
100 -> 100 Mo [ tune 1 ]	31652.6	35435.3	34161.6	59211	57981.7	55421.4
111 -> 111 Cd [ tune 1 ]	734.798	772.834	866.946	18500.9	18290.5	17114.1
112 -> 112 Cd [ tune 1 ]	1343.49	1385.53	1351.5	34519.1	33301.6	31747.1
113 -> 113 Cd [ tune 1 ]	624.678	846.928	734.802	17861.7	17372.6	16673.4
114 -> 114 Cd [ tune 1 ]	1625.81	1830.06	1816.03	41918.2	41125.7	38719.8
116 -> 116 Cd [ tune 1 ]	444.484	488.538	540.6	10778.9	11107.3	10528.5
142 -> 142 Nd [ tune 1 ]	68135.7	75900.9	71747.4	71540.5	69198.5	66431.7
143 -> 143 Nd [ tune 1 ]	30051.1	33186.1	31657.6	31222.5	30893.6	30045.2
144 -> 144 Nd [ tune 1 ]	59491.9	64721.3	62828.4	61492.3	61281.8	57683.9
145 -> 145 Nd [ tune 1 ]	20896.3	23221.7	22135.3	21986.8	21531.8	20650
146 -> 146 Nd [ tune 1 ]	43830.5	47607.9	46427.7	44894	44809.5	42300.8
148 -> 148 Nd [ tune 1 ]	14583.5	15837.8	15234.7	15064.3	14824	13844.1
150 -> 150 Nd [ tune 1 ]	14723.8	15631.5	14832	14866	14838	13972.2
155 -> 155 Gd [ tune 1 ]	33406.9	36618.6	34741	34580.2	34129.1	31962.8
156 -> 156 Dy [ tune 1 ]	47182.7	50800.7	48588.4	48192.5	47516.2	44689.3
157 -> 157 Gd [ tune 1 ]	34998	37688.3	37176.6	36658.8	35547.3	34199.4
158 -> 158 Dy [ tune 1 ]	55859.1	61522	58631.4	58496.7	58076.8	55200.6
160 -> 160 Dy [ tune 1 ]	53343	58526.8	56520.2	55047.7	52973.3	51337
161 -> 161 Dy [ tune 1 ]	39895.4	43712.3	41884.2	42797.4	42062.7	40158.2
162 -> 162 Er [ tune 1 ]	54405.6	59101.5	57468.1	58354.1	58185.3	54899.6
163 -> 163 Dy [ tune 1 ]	50614.6	55518.3	53626	54861.7	53664.2	50896.9
164 -> 164 Dy [ tune 1 ]	61407.7	67320	65299.8	65870.5	64972.5	61206.8
166 -> 166 Er [ tune 1 ]	64563.1	72379.4	69657.9	67930.9	65859	62856.6
167 -> 167 Er [ tune 1 ]	43672.5	48488.5	46691.7	45575.1	45384.8	42791.6
168 -> 168 Yb [ tune 1 ]	51355.6	57943.2	55040.5	53661.1	53221.3	50239.2
170 -> 170 Yb [ tune 1 ]	34209.7	37831.1	36250.2	35120.4	35154.6	33090.4
171 -> 171 Yb [ tune 1 ]	27240.2	30420.6	29331.7	28515.5	27629.1	26734.9
172 -> 172 Yb [ tune 1 ]	42611.1	46015	44526.3	43416.1	42948.2	40855
173 -> 173 Yb [ tune 1 ]	30741.5	33863	32366.4	31696.4	30822	29939.6
174 -> 174 Yb [ tune 1 ]	62252.8	67165.8	65485.9	63257.4	62650.8	59661.1
176 -> 176 Yb [ tune 1 ]	25110.9	27113.9	26386.1	25525.8	25594.1	24014

## Sheet: Mn
SIGNALS	bovine 1	bovine 1	bovine 1	bovine 2	bovine 2	bovine 2
55 -> 55 Mn [ tune 1 ]	808143	897001	877444	1.08251e+06	1.05756e+06	1.00845e+06
142 -> 142 Nd [ tune 1 ]	68135.7	75900.9	71747.4	71540.5	69198.5	66431.7
143 -> 143 Nd [ tune 1 ]	30051.1	33186.1	31657.6	31222.5	30893.6	30045.2
144 -> 144 Nd [ tune 1 ]	59491.9	64721.3	62828.4	61492.3	61281.8	57683.9
145 -> 145 Nd [ tune 1 ]	20896.3	23221.7	22135.3	21986.8	21531.8	20650
146 -> 146 Nd [ tune 1 ]	43830.5	47607.9	46427.7	44894	44809.5	42300.8
148 -> 148 Nd [ tune 1 ]	14583.5	15837.8	15234.7	15064.3	14824	13844.1
150 -> 150 Nd [ tune 1 ]	14723.8	15631.5	14832	14866	14838	13972.2
155 -> 155 Gd [ tune 1 ]	33406.9	36618.6	34741	34580.2	34129.1	31962.8
156 -> 156 Dy [ tune 1 ]	47182.7	50800.7	48588.4	48192.5	47516.2	44689.3
157 -> 157 Gd [ tune 1 ]	34998	37688.3	37176.6	36658.8	35547.3	34199.4
158 -> 158 Dy [ tune 1 ]	55859.1	61522	58631.4	58496.7	58076.8	55200.6
160 -> 160 Dy [ tune 1 ]	53343	58526.8	56520.2	55047.7	52973.3	51337
161 -> 161 Dy [ tune 1 ]	39895.4	43712.3	41884.2	42797.4	42062.7	40158.2
162 -> 162 Er [ tune 1 ]	54405.6	59101.5	57468.1	58354.1	58185.3	54899.6
163 -> 163 Dy [ tune 1 ]	50614.6	55518.3	53626	54861.7	53664.2	50896.9
164 -> 164 Dy [ tune 1 ]	61407.7	67320	65299.8	65870.5	64972.5	61206.8
166 -> 166 Er [ tune 1 ]	64563.1	72379.4	69657.9	67930.9	65859	62856.6
167 -> 167 Er [ tune 1 ]	43672.5	48488.5	46691.7	45575.1	45384.8	42791.6
168 -> 168 Yb [ tune 1 ]	51355.6	57943.2	55040.5	53661.1	53221.3	50239.2
170 -> 170 Yb [ tune 1 ]	34209.7	37831.1	36250.2	35120.4	35154.6	33090.4
171 -> 171 Yb [ tune 1 ]	27240.2	30420.6	29331.7	28515.5	27629.1	26734.9
172 -> 172 Yb [ tune 1 ]	42611.1	46015	44526.3	43416.1	42948.2	40855
173 -> 173 Yb [ tune 1 ]	30741.5	33863	32366.4	31696.4	30822	29939.6
174 -> 174 Yb [ tune 1 ]	62252.8	67165.8	65485.9	63257.4	62650.8	59661.1
176 -> 176 Yb [ tune 1 ]	25110.9	27113.9	26386.1	25525.8	25594.1	24014
IS RATIOS
55 -> 55 Mn [ tune 1 ]	11.8608	11.8181	12.2296	15.1315	15.283	15.1802
	26.8923	27.0294	27.7167	34.671	34.2324	33.5643
	13.5841	13.8594	13.9657	17.604	17.2574	17.4823
	38.6739	38.6277	39.64	49.2347	49.1162	48.8352
	18.4379	18.8414	18.8991	24.1126	23.6013	23.8399
	55.415	56.6368	57.5951	71.8594	71.341	72.8432
	54.887	57.3843	59.1589	72.8183	71.274	72.175
	24.1909	24.4958	25.2567	31.3044	30.9871	31.5506
	17.128	17.6573	18.0587	22.4623	22.2569	22.5657
	23.0911	23.8005	23.6021	29.5294	29.7508	29.4872
	14.4675	14.5802	14.9654	18.5055	18.2097	18.2687
	15.1499	15.3263	15.5244	19.665	19.9641	19.6436
	20.2565	20.5206	20.9493	25.2939	25.1425	25.1118
	14.854	15.1773	15.2684	18.5508	18.1758	18.3689
	15.9666	16.1569	16.3623	19.7317	19.707	19.8135
	13.1603	13.3244	13.4372	16.434	16.2771	16.4761
	12.5171	12.393	12.5965	15.9355	16.058	16.0436
	18.5046	18.4993	18.7923	23.7523	23.3021	23.5665
	15.7362	15.4807	15.9418	20.1731	19.871	20.0729
	23.6232	23.7107	24.2052	30.823	30.0832	30.4755
	29.6673	29.4867	29.9146	37.9622	38.2771	37.7203
	18.9655	19.4937	19.7062	24.9335	24.6241	24.6836
	26.2883	26.4891	27.1098	34.1525	34.3119	33.6827
	12.9816	13.355	13.399	17.1128	16.8803	16.9029
	32.183	33.0827	33.254	42.4086	41.3205	41.9941
slopes	0.759064	0.795622	0.804524
Cstd	5	5	5
Csam	15.7524	19.4645	20.5786
Cblank average	0.286333
Csam minus blank	15.4661	19.1782	20.2923

## Sheet: Co
SIGNALS	bovine 1	bovine 1	bovine 1	bovine 2	bovine 2	bovine 2
59 -> 59 Co [ tune 1 ]	21423.2	23035	22798.4	269194	263124	251854
142 -> 142 Nd [ tune 1 ]	68135.7	75900.9	71747.4	71540.5	69198.5	66431.7
143 -> 143 Nd [ tune 1 ]	30051.1	33186.1	31657.6	31222.5	30893.6	30045.2
144 -> 144 Nd [ tune 1 ]	59491.9	64721.3	62828.4	61492.3	61281.8	57683.9
145 -> 145 Nd [ tune 1 ]	20896.3	23221.7	22135.3	21986.8	21531.8	20650
146 -> 146 Nd [ tune 1 ]	43830.5	47607.9	46427.7	44894	44809.5	42300.8
148 -> 148 Nd [ tune 1 ]	14583.5	15837.8	15234.7	15064.3	14824	13844.1
150 -> 150 Nd [ tune 1 ]	14723.8	15631.5	14832	14866	14838	13972.2
155 -> 155 Gd [ tune 1 ]	33406.9	36618.6	34741	34580.2	34129.1	31962.8
156 -> 156 Dy [ tune 1 ]	47182.7	50800.7	48588.4	48192.5	47516.2	44689.3
157 -> 157 Gd [ tune 1 ]	34998	37688.3	37176.6	36658.8	35547.3	34199.4
158 -> 158 Dy [ tune 1 ]	55859.1	61522	58631.4	58496.7	58076.8	55200.6
160 -> 160 Dy [ tune 1 ]	53343	58526.8	56520.2	55047.7	52973.3	51337
161 -> 161 Dy [ tune 1 ]	39895.4	43712.3	41884.2	42797.4	42062.7	40158.2
162 -> 162 Er [ tune 1 ]	54405.6	59101.5	57468.1	58354.1	58185.3	54899.6
163 -> 163 Dy [ tune 1 ]	50614.6	55518.3	53626	54861.7	53664.2	50896.9
164 -> 164 Dy [ tune 1 ]	61407.7	67320	65299.8	65870.5	64972.5	61206.8
166 -> 166 Er [ tune 1 ]	64563.1	72379.4	69657.9	67930.9	65859	62856.6
167 -> 167 Er [ tune 1 ]	43672.5	48488.5	46691.7	45575.1	45384.8	42791.6
168 -> 168 Yb [ tune 1 ]	51355.6	57943.2	55040.5	53661.1	53221.3	50239.2
170 -> 170 Yb [ tune 1 ]	34209.7	37831.1	36250.2	35120.4	35154.6	33090.4
171 -> 171 Yb [ tune 1 ]	27240.2	30420.6	29331.7	28515.5	27629.1	26734.9
172 -> 172 Yb [ tune 1 ]	42611.1	46015	44526.3	43416.1	42948.2	40855
173 -> 173 Yb [ tune 1 ]	30741.5	33863	32366.4	31696.4	30822	29939.6
174 -> 174 Yb [ tune 1 ]	62252.8	67165.8	65485.9	63257.4	62650.8	59661.1
176 -> 176 Yb [ tune 1 ]	25110.9	27113.9	26386.1	25525.8	25594.1	24014
IS RATIOS
59 -> 59 Co [ tune 1 ]	0.31442	0.303487	0.317759	3.76282	3.80245	3.79118
	0.712894	0.694115	0.720154	8.6218	8.51709	8.38252
	0.360103	0.35591	0.362867	4.37768	4.29367	4.36611
	1.02521	0.991959	1.02995	12.2434	12.2202	12.1963
	0.488774	0.483847	0.49105	5.99621	5.87205	5.95389
	1.46901	1.45443	1.49648	17.8696	17.7498	18.1922
	1.45501	1.47363	1.53711	18.1081	17.7331	18.0253
	0.641281	0.629051	0.656238	7.78461	7.70967	7.87961
	0.454049	0.453438	0.469214	5.5858	5.53756	5.63567
	0.612127	0.611196	0.613245	7.34323	7.40207	7.36428
	0.383523	0.374418	0.388842	4.60186	4.53062	4.56253
	0.401613	0.39358	0.403367	4.89019	4.9671	4.9059
	0.536985	0.526967	0.544319	6.28995	6.25551	6.27154
	0.393769	0.389752	0.396713	4.61311	4.52217	4.58754
	0.423262	0.414908	0.425136	4.90677	4.90315	4.94832
	0.348869	0.342171	0.349133	4.08671	4.04977	4.11481
	0.331819	0.318253	0.32729	3.96276	3.99526	4.00681
	0.490543	0.47506	0.488274	5.90659	5.79762	5.8856
	0.417155	0.397544	0.414211	5.01655	4.94396	5.01311
	0.626233	0.60889	0.628917	7.66489	7.48475	7.6111
	0.786457	0.757216	0.777261	9.44025	9.52342	9.42044
	0.502762	0.500597	0.51202	6.20033	6.12653	6.16459
	0.696884	0.68024	0.704384	8.49287	8.53689	8.41207
	0.344133	0.342956	0.348141	4.25553	4.19985	4.22142
	0.853147	0.849563	0.864028	10.5459	10.2806	10.4878
slopes	0.0809177	0.0821197	0.0837002
Cstd	6.75	6.75	6.75
Csam	0.594283	0.6039	0.616585
Cblank average	0.0316069
Csam minus blank	0.562676	0.572293	0.584978

## Sheet: Sr
	bovine 1	bovine 1	bovine 1	bovine 2	bovine 2	bovine 2
86 -> 86 Sr [ tune 1 ]	1263.41	1379.55	1405.57	26190.5	25621.1	24598.5
88 -> 88 Sr [ tune 1 ]	9528.95	9759.35	9954.67	222574	216685	207143
142 -> 142 Nd [ tune 1 ]	68135.7	75900.9	71747.4	71540.5	69198.5	66431.7
143 -> 143 Nd [ tune 1 ]	30051.1	33186.1	31657.6	31222.5	30893.6	30045.2
144 -> 144 Nd [ tune 1 ]	59491.9	64721.3	62828.4	61492.3	61281.8	57683.9
145 -> 145 Nd [ tune 1 ]	20896.3	23221.7	22135.3	21986.8	21531.8	20650
146 -> 146 Nd [ tune 1 ]	43830.5	47607.9	46427.7	44894	44809.5	42300.8
148 -> 148 Nd [ tune 1 ]	14583.5	15837.8	15234.7	15064.3	14824	13844.1
150 -> 150 Nd [ tune 1 ]	14723.8	15631.5	14832	14866	14838	13972.2
155 -> 155 Gd [ tune 1 ]	33406.9	36618.6	34741	34580.2	34129.1	31962.8
156 -> 156 Dy [ tune 1 ]	47182.7	50800.7	48588.4	48192.5	47516.2	44689.3
157 -> 157 Gd [ tune 1 ]	34998	37688.3	37176.6	36658.8	35547.3	34199.4
158 -> 158 Dy [ tune 1 ]	55859.1	61522	58631.4	58496.7	58076.8	55200.6
160 -> 160 Dy [ tune 1 ]	53343	58526.8	56520.2	55047.7	52973.3	51337
161 -> 161 Dy [ tune 1 ]	39895.4	43712.3	41884.2	42797.4	42062.7	40158.2
162 -> 162 Er [ tune 1 ]	54405.6	59101.5	57468.1	58354.1	58185.3	54899.6
163 -> 163 Dy [ tune 1 ]	50614.6	55518.3	53626	54861.7	53664.2	50896.9
164 -> 164 Dy [ tune 1 ]	61407.7	67320	65299.8	65870.5	64972.5	61206.8
166 -> 166 Er [ tune 1 ]	64563.1	72379.4	69657.9	67930.9	65859	62856.6
167 -> 167 Er [ tune 1 ]	43672.5	48488.5	46691.7	45575.1	45384.8	42791.6
168 -> 168 Yb [ tune 1 ]	51355.6	57943.2	55040.5	53661.1	53221.3	50239.2
170 -> 170 Yb [ tune 1 ]	34209.7	37831.1	36250.2	35120.4	35154.6	33090.4
171 -> 171 Yb [ tune 1 ]	27240.2	30420.6	29331.7	28515.5	27629.1	26734.9
172 -> 172 Yb [ tune 1 ]	42611.1	46015	44526.3	43416.1	42948.2	40855
173 -> 173 Yb [ tune 1 ]	30741.5	33863	32366.4	31696.4	30822	29939.6
174 -> 174 Yb [ tune 1 ]	62252.8	67165.8	65485.9	63257.4	62650.8	59661.1
176 -> 176 Yb [ tune 1 ]	25110.9	27113.9	26386.1	25525.8	25594.1	24014
IS RATIOS
86 -> 86 Sr [ tune 1 ]	0.0185425	0.0181757	0.0195906	0.366093	0.370254	0.370283
	0.042042	0.0415702	0.0443992	0.838835	0.829332	0.818718
	0.0212366	0.0213152	0.0223716	0.425915	0.418086	0.426437
	0.0604607	0.0594078	0.0634991	1.19119	1.18992	1.19121
	0.0288248	0.0289773	0.0302744	0.583385	0.571777	0.581514
	0.086633	0.0871051	0.0922613	1.73858	1.72835	1.77683
	0.0858075	0.0882547	0.0947662	1.76178	1.72672	1.76053
	0.0378187	0.0376735	0.0404586	0.757383	0.750711	0.769599
	0.026777	0.0271561	0.0289282	0.543456	0.539207	0.550434
	0.0360994	0.0366042	0.037808	0.71444	0.72076	0.719267
	0.0226178	0.0224237	0.023973	0.447726	0.441158	0.44562
	0.0236846	0.0235712	0.0248685	0.475778	0.48366	0.479158
	0.031668	0.0315598	0.0335586	0.611964	0.609116	0.61254
	0.023222	0.023342	0.0244583	0.44882	0.440336	0.448064
	0.0249613	0.0248486	0.0262106	0.477392	0.477433	0.483301
	0.0205741	0.0204924	0.0215249	0.397606	0.394337	0.401892
	0.0195686	0.01906	0.0201782	0.385546	0.389029	0.391343
	0.0289291	0.0284511	0.0301033	0.574666	0.56453	0.574845
	0.0246012	0.0238087	0.0255371	0.488072	0.481407	0.489628
	0.0369313	0.0364661	0.0387742	0.745736	0.728811	0.743374
	0.0463803	0.0453492	0.0479199	0.918464	0.927321	0.920091
	0.0296497	0.0299804	0.0315672	0.603244	0.596557	0.602094
	0.0410978	0.0407392	0.0434269	0.826291	0.83126	0.821604
	0.0202948	0.0205395	0.0214637	0.414031	0.40895	0.412304
	0.0503132	0.0508799	0.0532694	1.02604	1.00105	1.02434
88 -> 88 Sr [ tune 1 ]	0.139852	0.12858	0.138746	3.11116	3.13136	3.11813
	0.317092	0.29408	0.314448	7.12864	7.01392	6.89438
	0.160172	0.15079	0.158442	3.61954	3.53588	3.591
	0.45601	0.420269	0.449719	10.1231	10.0635	10.0311
	0.217404	0.204994	0.214412	4.95776	4.83569	4.8969
	0.653408	0.616207	0.653421	14.7749	14.6171	14.9626
	0.647182	0.62434	0.671162	14.972	14.6034	14.8253
	0.285239	0.266513	0.28654	6.43644	6.34899	6.48075
	0.201959	0.192111	0.204878	4.61843	4.56024	4.63517
	0.272271	0.258949	0.267767	6.0715	6.09568	6.0569
	0.170589	0.158632	0.169784	3.80489	3.73101	3.75254
	0.178635	0.16675	0.176126	4.04329	4.09046	4.03496
	0.238848	0.223263	0.237671	5.20063	5.15148	5.15816
	0.175146	0.165129	0.173221	3.81419	3.72405	3.77312
	0.188265	0.175786	0.185631	4.057	4.0378	4.06984
	0.155175	0.144969	0.152446	3.37896	3.33503	3.38431
	0.147591	0.134836	0.142908	3.27647	3.29014	3.29548
	0.218191	0.201271	0.2132	4.88367	4.7744	4.84073
	0.185548	0.16843	0.180861	4.14777	4.0714	4.12313
	0.278545	0.257972	0.27461	6.33746	6.16378	6.25991
	0.349812	0.320814	0.339383	7.80535	7.84264	7.74803
	0.223626	0.212091	0.223568	5.12653	5.04526	5.07019
	0.30997	0.288201	0.307562	7.02204	7.03022	6.91868
	0.153069	0.145302	0.152012	3.51854	3.45862	3.47199
	0.379475	0.359939	0.377269	8.71955	8.4662	8.62591
slopes	0.0436348	0.0415859	0.0438248
Cstd	5	5	5
Csam	0.228129	0.216951	0.229167
Cblank average	0.0377569
Csam minus blank	0.190372	0.179194	0.191411

## Sheet: Mo
SIGNALS	bovine 1	bovine 1	bovine 1	bovine 2	bovine 2	bovine 2
92 -> 92 Mo [ tune 1 ]	39980.8	44317.1	44496	75129	74895.6	71126.9
94 -> 94 Mo [ tune 1 ]	27813.7	30960	31054.9	51752.6	50705	48803.8
95 -> 95 Mo [ tune 1 ]	46878.7	51756.8	50505.6	86328.9	85948.7	82314.2
96 -> 96 Mo [ tune 1 ]	50699.2	56395.4	54656.4	95777.1	93518	89320.6
97 -> 97 Mo [ tune 1 ]	29252.1	32338.7	31422	54913.5	54286.6	51547.9
98 -> 98 Mo [ tune 1 ]	76467.8	86103.8	83086.9	142855	141354	134608
100 -> 100 Mo [ tune 1 ]	31652.6	35435.3	34161.6	59211	57981.7	55421.4
142 -> 142 Nd [ tune 1 ]	68135.7	75900.9	71747.4	71540.5	69198.5	66431.7
143 -> 143 Nd [ tune 1 ]	30051.1	33186.1	31657.6	31222.5	30893.6	30045.2
144 -> 144 Nd [ tune 1 ]	59491.9	64721.3	62828.4	61492.3	61281.8	57683.9
145 -> 145 Nd [ tune 1 ]	20896.3	23221.7	22135.3	21986.8	21531.8	20650
146 -> 146 Nd [ tune 1 ]	43830.5	47607.9	46427.7	44894	44809.5	42300.8
148 -> 148 Nd [ tune 1 ]	14583.5	15837.8	15234.7	15064.3	14824	13844.1
150 -> 150 Nd [ tune 1 ]	14723.8	15631.5	14832	14866	14838	13972.2
155 -> 155 Gd [ tune 1 ]	33406.9	36618.6	34741	34580.2	34129.1	31962.8
156 -> 156 Dy [ tune 1 ]	47182.7	50800.7	48588.4	48192.5	47516.2	44689.3
157 -> 157 Gd [ tune 1 ]	34998	37688.3	37176.6	36658.8	35547.3	34199.4
158 -> 158 Dy [ tune 1 ]	55859.1	61522	58631.4	58496.7	58076.8	55200.6
160 -> 160 Dy [ tune 1 ]	53343	58526.8	56520.2	55047.7	52973.3	51337
161 -> 161 Dy [ tune 1 ]	39895.4	43712.3	41884.2	42797.4	42062.7	40158.2
162 -> 162 Er [ tune 1 ]	54405.6	59101.5	57468.1	58354.1	58185.3	54899.6
163 -> 163 Dy [ tune 1 ]	50614.6	55518.3	53626	54861.7	53664.2	50896.9
164 -> 164 Dy [ tune 1 ]	61407.7	67320	65299.8	65870.5	64972.5	61206.8
166 -> 166 Er [ tune 1 ]	64563.1	72379.4	69657.9	67930.9	65859	62856.6
167 -> 167 Er [ tune 1 ]	43672.5	48488.5	46691.7	45575.1	45384.8	42791.6
168 -> 168 Yb [ tune 1 ]	51355.6	57943.2	55040.5	53661.1	53221.3	50239.2
170 -> 170 Yb [ tune 1 ]	34209.7	37831.1	36250.2	35120.4	35154.6	33090.4
171 -> 171 Yb [ tune 1 ]	27240.2	30420.6	29331.7	28515.5	27629.1	26734.9
172 -> 172 Yb [ tune 1 ]	42611.1	46015	44526.3	43416.1	42948.2	40855
173 -> 173 Yb [ tune 1 ]	30741.5	33863	32366.4	31696.4	30822	29939.6
174 -> 174 Yb [ tune 1 ]	62252.8	67165.8	65485.9	63257.4	62650.8	59661.1
176 -> 176 Yb [ tune 1 ]	25110.9	27113.9	26386.1	25525.8	25594.1	24014
IS RATIOS
92 -> 92 Mo [ tune 1 ]	0.586782	0.583881	0.620176	1.05016	1.08233	1.07068
	1.33043	1.33541	1.40554	2.40625	2.42431	2.36733
	0.672038	0.684737	0.708215	1.22176	1.22215	1.23305
	1.91329	1.90844	2.01018	3.417	3.47837	3.44441
	0.912169	0.930876	0.958394	1.67347	1.67142	1.68146
	2.74152	2.79819	2.92071	4.98721	5.05231	5.13772
	2.7154	2.83512	3	5.05376	5.04757	5.09059
	1.19678	1.21023	1.28079	2.1726	2.19448	2.22531
	0.847363	0.872372	0.915776	1.55894	1.57621	1.59159
	1.14238	1.17588	1.19688	2.04941	2.10693	2.07977
	0.715745	0.720345	0.758912	1.28433	1.2896	1.28852
	0.749505	0.75721	0.78726	1.3648	1.41384	1.38549
	1.00214	1.01384	1.06236	1.75545	1.78057	1.77117
	0.734866	0.749847	0.774274	1.28747	1.28719	1.29558
	0.789907	0.798243	0.829747	1.36943	1.39564	1.39747
	0.651072	0.658305	0.681411	1.14056	1.15273	1.16208
	0.619253	0.612289	0.63878	1.10596	1.13721	1.13157
	0.915469	0.913972	0.952975	1.64846	1.65024	1.66217
	0.778509	0.764837	0.808424	1.40006	1.40725	1.41577
	1.1687	1.17145	1.22747	2.13919	2.13046	2.14948
	1.46772	1.45681	1.517	2.63467	2.71075	2.66046
	0.938272	0.963101	0.99932	1.73044	1.74386	1.74096
	1.30055	1.30872	1.37476	2.37026	2.42994	2.37568
	0.642234	0.659816	0.679474	1.18767	1.19545	1.19218
	1.59217	1.63448	1.68634	2.94325	2.92628	2.96189
94 -> 94 Mo [ tune 1 ]	0.408211	0.407901	0.432836	0.723403	0.732746	0.734647
	0.925548	0.932923	0.98096	1.65754	1.64128	1.62435
	0.467521	0.478359	0.494281	0.841611	0.827407	0.846056
	1.33103	1.33324	1.40296	2.3538	2.35489	2.36338
	0.634574	0.650312	0.668886	1.15277	1.13157	1.15373
	1.90721	1.95482	2.03843	3.43544	3.42045	3.52525
	1.88904	1.98062	2.09378	3.48129	3.41724	3.49291
	0.832574	0.845473	0.893897	1.4966	1.48568	1.5269
	0.58949	0.609441	0.639142	1.07387	1.06711	1.09207
	0.794723	0.821475	0.835334	1.41174	1.42641	1.42704
	0.497927	0.503235	0.529663	0.88471	0.873067	0.884117
	0.521413	0.528989	0.549448	0.940141	0.95718	0.950655
	0.697165	0.708268	0.741446	1.20925	1.20546	1.21529
	0.511229	0.523845	0.540385	0.886872	0.871439	0.888965
	0.54952	0.557655	0.579101	0.943329	0.944856	0.958876
	0.452935	0.459893	0.475573	0.785673	0.780407	0.79736
	0.430799	0.427747	0.44582	0.761842	0.769902	0.776431
	0.63687	0.638503	0.665105	1.13554	1.11722	1.1405
	0.541591	0.534317	0.564219	0.964434	0.95272	0.97143
	0.813036	0.818376	0.856682	1.47358	1.44234	1.47486
	1.02106	1.01773	1.05875	1.81489	1.8352	1.82547
	0.652734	0.672825	0.69745	1.19202	1.18061	1.19456
	0.904762	0.914274	0.95948	1.63276	1.64509	1.63007
	0.446787	0.460949	0.474222	0.818128	0.809327	0.818018
	1.10764	1.14185	1.17694	2.02746	1.98112	2.03231
95 -> 95 Mo [ tune 1 ]	0.68802	0.6819	0.703936	1.20671	1.24206	1.23908
	1.55997	1.55959	1.59537	2.76496	2.78209	2.73968
	0.787985	0.799687	0.803866	1.4039	1.40252	1.42699
	2.24339	2.22881	2.28167	3.9264	3.99171	3.98616
	1.06954	1.08715	1.08783	1.92295	1.91809	1.94593
	3.21451	3.26793	3.31517	5.73069	5.79792	5.94581
	3.18388	3.31106	3.40518	5.80716	5.79248	5.89126
	1.40326	1.4134	1.45378	2.49648	2.51834	2.57531
	0.993558	1.01882	1.03946	1.79134	1.80883	1.84192
	1.33947	1.37328	1.35853	2.35493	2.41787	2.40689
	0.839232	0.841272	0.861409	1.47579	1.47991	1.49118
	0.878817	0.884326	0.893586	1.56826	1.62249	1.60341
	1.17504	1.18403	1.20584	2.01715	2.04334	2.04974
	0.861652	0.875727	0.878846	1.4794	1.47715	1.49936
	0.926189	0.932247	0.941812	1.57357	1.6016	1.61727
	0.763401	0.768817	0.773441	1.31059	1.32285	1.34485
	0.726092	0.715076	0.725052	1.27083	1.30504	1.30955
	1.07341	1.0674	1.08168	1.89421	1.89378	1.92361
	0.912825	0.893233	0.917608	1.60878	1.61493	1.63845
	1.37033	1.3681	1.39325	2.45809	2.44488	2.48756
	1.72094	1.70137	1.72188	3.02743	3.1108	3.07891
	1.10015	1.12478	1.13429	1.98841	2.00121	2.01479
	1.52493	1.52842	1.56043	2.72362	2.78855	2.74934
	0.753038	0.770582	0.771243	1.36473	1.37187	1.3797
	1.86687	1.90887	1.9141	3.38202	3.35814	3.42776
96 -> 96 Mo [ tune 1 ]	0.744092	0.743014	0.761789	1.33878	1.35145	1.34455
	1.6871	1.69937	1.72648	3.06757	3.0271	2.97288
	0.852204	0.871358	0.869932	1.55755	1.52603	1.54845
	2.42623	2.42857	2.46919	4.35612	4.34325	4.32546
	1.15671	1.18458	1.17724	2.13341	2.08701	2.11156
	3.47649	3.56082	3.58763	6.35788	6.30854	6.45191
	3.44336	3.60782	3.68503	6.44272	6.30262	6.39272
	1.51763	1.54008	1.57325	2.76971	2.74013	2.79452
	1.07453	1.11013	1.12489	1.98739	1.96813	1.9987
	1.44863	1.49636	1.47018	2.61266	2.6308	2.61176
	0.907628	0.916671	0.932204	1.63731	1.61025	1.61811
	0.950439	0.963583	0.967025	1.73989	1.76538	1.73989
	1.2708	1.29015	1.30494	2.23792	2.2233	2.22422
	0.931875	0.954213	0.951074	1.64131	1.60725	1.62698
	1.00167	1.0158	1.01921	1.74579	1.74265	1.75493
	0.825617	0.837721	0.837006	1.45402	1.43935	1.45933
	0.785267	0.779164	0.784641	1.40992	1.41997	1.42102
	1.1609	1.16307	1.17058	2.10152	2.06056	2.08734
	0.987219	0.973288	0.993022	1.78485	1.75716	1.77791
	1.48201	1.49072	1.50776	2.72711	2.66019	2.69929
	1.86119	1.85386	1.86339	3.35877	3.38476	3.34098
	1.18981	1.22559	1.22751	2.20603	2.17746	2.18629
	1.64921	1.6654	1.68868	3.0217	3.03414	2.98336
	0.814409	0.839644	0.834628	1.51409	1.49269	1.49713
	2.01902	2.07995	2.07141	3.75217	3.65388	3.71952
97 -> 97 Mo [ tune 1 ]	0.429321	0.426065	0.437953	0.767586	0.784505	0.775954
	0.973413	0.974467	0.992556	1.75878	1.75721	1.71568
	0.491699	0.499661	0.500124	0.893014	0.885851	0.893628
	1.39987	1.39261	1.41954	2.49757	2.52123	2.49627
	0.667391	0.679272	0.676794	1.22318	1.2115	1.2186
	2.00584	2.04187	2.06253	3.64527	3.66206	3.72347
	1.98673	2.06882	2.11853	3.69391	3.65862	3.68931
	0.87563	0.883124	0.904464	1.588	1.59063	1.61275
	0.619976	0.636581	0.646698	1.13946	1.14249	1.15347
	0.835823	0.858057	0.845209	1.49796	1.52716	1.50727
	0.523677	0.525645	0.535924	0.938745	0.934738	0.933829
	0.548378	0.552546	0.555943	0.997562	1.02479	1.00411
	0.73322	0.739809	0.750212	1.2831	1.29061	1.28362
	0.537667	0.547173	0.546773	0.941039	0.932995	0.938949
	0.577938	0.582488	0.585947	1.00095	1.0116	1.01279
	0.476359	0.480373	0.481195	0.833659	0.835532	0.842193
	0.453078	0.446795	0.45109	0.808373	0.824285	0.820088
	0.669806	0.666937	0.672967	1.2049	1.19614	1.20463
	0.569599	0.558111	0.570889	1.02334	1.02002	1.02605
	0.855083	0.854819	0.866809	1.56358	1.54422	1.55779
	1.07386	1.06305	1.07126	1.92574	1.96483	1.92812
	0.68649	0.702787	0.705695	1.26482	1.264	1.26173
	0.951552	0.954988	0.970822	1.73248	1.76129	1.72173
	0.469893	0.481476	0.479828	0.868097	0.866494	0.864013
	1.16492	1.1927	1.19085	2.15129	2.12105	2.14658
98 -> 98 Mo [ tune 1 ]	1.12229	1.13442	1.15805	1.99685	2.04273	2.02627
	2.54459	2.59458	2.62455	4.57541	4.57551	4.4802
	1.28535	1.33038	1.32244	2.32314	2.30662	2.33355
	3.65939	3.7079	3.75359	6.49733	6.56489	6.51857
	1.74462	1.8086	1.7896	3.18206	3.15455	3.18217
	5.24347	5.43661	5.4538	9.48304	9.53545	9.72318
	5.1935	5.50836	5.60187	9.60958	9.5265	9.63398
	2.28898	2.35137	2.39161	4.13113	4.14175	4.21141
	1.62068	1.69493	1.71002	2.96427	2.97486	3.01209
	2.18492	2.28463	2.23493	3.8969	3.9765	3.93598
	1.36894	1.39956	1.41711	2.44211	2.43391	2.43853
	1.43351	1.47119	1.47004	2.59512	2.6684	2.62205
	1.91671	1.96978	1.98373	3.33794	3.36055	3.35195
	1.40551	1.45688	1.44579	2.44808	2.42938	2.4519
	1.51079	1.55091	1.54938	2.60392	2.63405	2.64472
	1.24525	1.27902	1.27239	2.16873	2.1756	2.19924
	1.18439	1.18962	1.19279	2.10295	2.14631	2.14151
	1.75094	1.77576	1.77948	3.13451	3.11457	3.14567
	1.48899	1.486	1.50956	2.66218	2.65597	2.67935
	2.23527	2.27601	2.29204	4.0676	4.02092	4.0679
	2.80717	2.83045	2.83267	5.00974	5.11612	5.03493
	1.79455	1.87121	1.86602	3.29038	3.29126	3.29478
	2.48745	2.54271	2.56708	4.50699	4.58614	4.49599
	1.22834	1.28196	1.26877	2.25832	2.25622	2.25622
	3.04521	3.17564	3.14889	5.59651	5.5229	5.60541
100 -> 100 Mo [ tune 1 ]	0.464552	0.466863	0.476137	0.827657	0.837903	0.834262
	1.05329	1.06778	1.0791	1.89642	1.87682	1.8446
	0.532049	0.547507	0.543729	0.9629	0.946148	0.960778
	1.51474	1.52596	1.54331	2.69302	2.69284	2.68385
	0.722159	0.744316	0.735802	1.31891	1.29396	1.31017
	2.17045	2.23739	2.24236	3.93054	3.91133	4.00326
	2.14977	2.26692	2.30324	3.98299	3.90765	3.96654
	0.947487	0.967687	0.983323	1.71228	1.69889	1.73394
	0.670853	0.697536	0.703082	1.22864	1.22025	1.24015
	0.904412	0.94022	0.918902	1.61519	1.63111	1.62054
	0.566651	0.575978	0.582651	1.01221	0.998362	1.004
	0.593379	0.605455	0.604415	1.07563	1.09455	1.07956
	0.793389	0.810649	0.815621	1.38352	1.37846	1.38008
	0.58179	0.599567	0.594445	1.01468	0.9965	1.0095
	0.625365	0.638264	0.637035	1.07928	1.08045	1.08889
	0.51545	0.526371	0.52315	0.8989	0.892404	0.905478
	0.490259	0.489578	0.49042	0.871636	0.880391	0.881712
	0.724772	0.730799	0.731642	1.29919	1.27756	1.29515
	0.616342	0.611553	0.620664	1.10342	1.08945	1.10315
	0.925253	0.936673	0.942385	1.68594	1.64933	1.67485
	1.16198	1.16485	1.16467	2.07645	2.09857	2.073
	0.742825	0.770082	0.767223	1.3638	1.35004	1.35654
	1.02964	1.04643	1.05547	1.86806	1.88118	1.85111
	0.508453	0.52758	0.521663	0.936033	0.925474	0.928937
	1.26052	1.30691	1.29468	2.31965	2.26543	2.30788
slopes	0.547196	0.568402	0.569363
Cstd	5	5	5
Csam	6.04232	6.58485	6.61071
Cblank average	0.0163468
Csam minus blank	6.02597	6.5685	6.59436

## Sheet: Cd
SIGNALS	bovine 1	bovine 1	bovine 1	bovine 2	bovine 2	bovine 2
111 -> 111 Cd [ tune 1 ]	734.798	772.834	866.946	18500.9	18290.5	17114.1
112 -> 112 Cd [ tune 1 ]	1343.49	1385.53	1351.5	34519.1	33301.6	31747.1
113 -> 113 Cd [ tune 1 ]	624.678	846.928	734.802	17861.7	17372.6	16673.4
114 -> 114 Cd [ tune 1 ]	1625.81	1830.06	1816.03	41918.2	41125.7	38719.8
116 -> 116 Cd [ tune 1 ]	444.484	488.538	540.6	10778.9	11107.3	10528.5
142 -> 142 Nd [ tune 1 ]	68135.7	75900.9	71747.4	71540.5	69198.5	66431.7
143 -> 143 Nd [ tune 1 ]	30051.1	33186.1	31657.6	31222.5	30893.6	30045.2
144 -> 144 Nd [ tune 1 ]	59491.9	64721.3	62828.4	61492.3	61281.8	57683.9
145 -> 145 Nd [ tune 1 ]	20896.3	23221.7	22135.3	21986.8	21531.8	20650
146 -> 146 Nd [ tune 1 ]	43830.5	47607.9	46427.7	44894	44809.5	42300.8
148 -> 148 Nd [ tune 1 ]	14583.5	15837.8	15234.7	15064.3	14824	13844.1
150 -> 150 Nd [ tune 1 ]	14723.8	15631.5	14832	14866	14838	13972.2
155 -> 155 Gd [ tune 1 ]	33406.9	36618.6	34741	34580.2	34129.1	31962.8
156 -> 156 Dy [ tune 1 ]	47182.7	50800.7	48588.4	48192.5	47516.2	44689.3
157 -> 157 Gd [ tune 1 ]	34998	37688.3	37176.6	36658.8	35547.3	34199.4
158 -> 158 Dy [ tune 1 ]	55859.1	61522	58631.4	58496.7	58076.8	55200.6
160 -> 160 Dy [ tune 1 ]	53343	58526.8	56520.2	55047.7	52973.3	51337
161 -> 161 Dy [ tune 1 ]	39895.4	43712.3	41884.2	42797.4	42062.7	40158.2
162 -> 162 Er [ tune 1 ]	54405.6	59101.5	57468.1	58354.1	58185.3	54899.6
163 -> 163 Dy [ tune 1 ]	50614.6	55518.3	53626	54861.7	53664.2	50896.9
164 -> 164 Dy [ tune 1 ]	61407.7	67320	65299.8	65870.5	64972.5	61206.8
166 -> 166 Er [ tune 1 ]	64563.1	72379.4	69657.9	67930.9	65859	62856.6
167 -> 167 Er [ tune 1 ]	43672.5	48488.5	46691.7	45575.1	45384.8	42791.6
168 -> 168 Yb [ tune 1 ]	51355.6	57943.2	55040.5	53661.1	53221.3	50239.2
170 -> 170 Yb [ tune 1 ]	34209.7	37831.1	36250.2	35120.4	35154.6	33090.4
171 -> 171 Yb [ tune 1 ]	27240.2	30420.6	29331.7	28515.5	27629.1	26734.9
172 -> 172 Yb [ tune 1 ]	42611.1	46015	44526.3	43416.1	42948.2	40855
173 -> 173 Yb [ tune 1 ]	30741.5	33863	32366.4	31696.4	30822	29939.6
174 -> 174 Yb [ tune 1 ]	62252.8	67165.8	65485.9	63257.4	62650.8	59661.1
176 -> 176 Yb [ tune 1 ]	25110.9	27113.9	26386.1	25525.8	25594.1	24014
IS RATIOS
111 -> 111 Cd [ tune 1 ]	0.0107843	0.0101822	0.0120833	0.258608	0.264319	0.25762
	0.0244516	0.0232879	0.0273851	0.592552	0.592048	0.569614
	0.0123512	0.011941	0.0137986	0.300866	0.298466	0.296688
	0.035164	0.0332807	0.0391657	0.841456	0.849465	0.828772
	0.0167645	0.0162333	0.018673	0.412102	0.408183	0.404582
	0.0503857	0.0487969	0.0569061	1.22813	1.23384	1.23621
	0.0499056	0.0494409	0.0584511	1.24452	1.23268	1.22487
	0.0219954	0.021105	0.0249546	0.535014	0.535922	0.535439
	0.0155735	0.0152131	0.0178427	0.383896	0.384932	0.382958
	0.0209954	0.0205059	0.0233197	0.504679	0.51454	0.500421
	0.0131545	0.0125619	0.0147864	0.316273	0.314937	0.310035
	0.013775	0.0132048	0.0153387	0.336089	0.345278	0.333368
	0.0184181	0.01768	0.0206987	0.43229	0.434839	0.426167
	0.0135059	0.0130764	0.0150857	0.317046	0.314349	0.311735
	0.0145175	0.0139204	0.0161665	0.337229	0.340833	0.336251
	0.0119659	0.01148	0.0132764	0.280868	0.281512	0.279612
	0.0113811	0.0106775	0.0124458	0.272349	0.277722	0.272272
	0.0168252	0.0159385	0.0185675	0.405943	0.40301	0.399941
	0.014308	0.0133378	0.0157511	0.344773	0.343669	0.340653
	0.0214792	0.0204285	0.0239156	0.526786	0.520288	0.517194
	0.0269748	0.025405	0.0295567	0.648801	0.662001	0.640143
	0.0172443	0.0167953	0.0194704	0.426131	0.425873	0.4189
	0.0239025	0.0228224	0.0267854	0.583691	0.593424	0.571621
	0.0118035	0.0115064	0.0132387	0.292471	0.291944	0.286856
	0.0292622	0.0285033	0.0328561	0.724793	0.714637	0.712673
112 -> 112 Cd [ tune 1 ]	0.0197178	0.0182545	0.0188369	0.482512	0.481248	0.477892
	0.0447067	0.0417504	0.0426911	1.10559	1.07795	1.05665
	0.0225827	0.0214076	0.021511	0.561357	0.543418	0.550364
	0.0642929	0.0596654	0.0610563	1.56999	1.54663	1.53739
	0.0306518	0.0291029	0.0291098	0.768903	0.743182	0.75051
	0.092124	0.0874826	0.088712	2.29145	2.24646	2.2932
	0.0912462	0.0886373	0.0911206	2.32203	2.24435	2.27216
	0.0402158	0.0378368	0.0389022	0.998233	0.975756	0.993254
	0.0284741	0.0272738	0.0278153	0.716277	0.700848	0.710397
	0.0383875	0.0367628	0.0363535	0.941634	0.936826	0.928294
	0.0240513	0.0225209	0.0230508	0.590104	0.573407	0.575123
	0.0251858	0.0236734	0.0239118	0.627077	0.62865	0.618406
	0.0336752	0.0316966	0.0322676	0.80657	0.791714	0.790551
	0.0246939	0.0234432	0.0235174	0.591546	0.572338	0.578276
	0.0265434	0.0249563	0.0252023	0.629203	0.620556	0.623754
	0.0218781	0.0205812	0.0206968	0.524046	0.51255	0.518687
	0.0208089	0.0191426	0.019402	0.508151	0.505651	0.505072
	0.0307627	0.0285744	0.0289452	0.757412	0.733762	0.741902
	0.0261604	0.0239119	0.0245547	0.643281	0.625721	0.63192
	0.0392721	0.0366241	0.0372826	0.982881	0.947291	0.959407
	0.04932	0.0455458	0.0460765	1.21054	1.20531	1.18748
	0.031529	0.0301104	0.0303529	0.795078	0.77539	0.77707
	0.0437027	0.0409158	0.0417563	1.08905	1.08045	1.06037
	0.0215811	0.0206285	0.020638	0.545694	0.531544	0.532125
	0.0535022	0.0511004	0.0512201	1.35232	1.30114	1.32203
113 -> 113 Cd [ tune 1 ]	0.00916814	0.0111583	0.0102415	0.249673	0.251055	0.250986
	0.0207872	0.0255206	0.0232109	0.57208	0.562338	0.554946
	0.0105002	0.0130858	0.0116954	0.290471	0.283488	0.289048
	0.0298941	0.0364714	0.0331959	0.812385	0.806836	0.807431
	0.0142521	0.0177896	0.0158268	0.397865	0.3877	0.394164
	0.0428347	0.0534752	0.0482322	1.1857	1.17192	1.20437
	0.0424266	0.054181	0.0495417	1.20152	1.17082	1.19333
	0.0186991	0.0231284	0.0211509	0.516531	0.509028	0.521652
	0.0132396	0.0166716	0.015123	0.370633	0.365615	0.373097
	0.017849	0.0224719	0.0197652	0.487243	0.488719	0.487535
	0.0111831	0.0137663	0.0125326	0.305346	0.299132	0.302052
	0.0117106	0.0144708	0.0130007	0.324478	0.327951	0.324784
	0.0156579	0.0193751	0.0175437	0.417355	0.413018	0.415193
	0.0114819	0.0143301	0.0127863	0.306092	0.298575	0.303708
	0.0123419	0.0152549	0.0137023	0.325578	0.323729	0.327592
	0.0101726	0.0125806	0.0112527	0.271165	0.267385	0.272412
	0.00967547	0.0117012	0.0105487	0.26294	0.263786	0.265261
	0.0143037	0.0174666	0.0157373	0.391919	0.382786	0.389643
	0.0121638	0.0146165	0.0133502	0.332862	0.326423	0.331881
	0.0182603	0.0223871	0.0202703	0.508587	0.494178	0.503876
	0.0229322	0.0278406	0.0250515	0.626387	0.62878	0.623659
	0.01466	0.0184055	0.0165027	0.411409	0.404502	0.408113
	0.0203204	0.0250104	0.0227026	0.563525	0.563645	0.556902
	0.0100345	0.0126095	0.0112208	0.282366	0.277293	0.279469
	0.0248768	0.031236	0.027848	0.699752	0.678774	0.694321
114 -> 114 Cd [ tune 1 ]	0.0238613	0.0241111	0.0253115	0.585937	0.594315	0.582852
	0.0541014	0.0551453	0.0573647	1.34257	1.3312	1.28872
	0.0273282	0.0282759	0.0289046	0.681683	0.671092	0.671242
	0.0778034	0.0788081	0.0820423	1.90652	1.91	1.87505
	0.037093	0.0384401	0.0391152	0.933716	0.917789	0.915346
	0.111483	0.11555	0.119204	2.78262	2.77426	2.79686
	0.110421	0.117075	0.12244	2.81975	2.77165	2.7712
	0.0486667	0.0499761	0.0522735	1.2122	1.20501	1.2114
	0.0344577	0.0360242	0.0373759	0.869809	0.865509	0.866423
	0.0464542	0.0485576	0.0488488	1.14347	1.15693	1.13218
	0.0291055	0.0297464	0.0309737	0.716591	0.708127	0.701438
	0.0304783	0.0312687	0.0321307	0.761489	0.776348	0.754228
	0.0407517	0.0418659	0.0433584	0.979457	0.977724	0.964181
	0.0298831	0.0309646	0.0316007	0.718343	0.706806	0.705285
	0.0321213	0.0329631	0.0338648	0.764072	0.766353	0.76075
	0.0264756	0.0271844	0.0278107	0.636374	0.632972	0.632607
	0.0251817	0.0252842	0.0260707	0.617072	0.624451	0.616003
	0.0372272	0.0377421	0.0388941	0.919761	0.906156	0.904847
	0.0316578	0.0315836	0.0329945	0.781166	0.772731	0.77071
	0.0475247	0.0483744	0.0500972	1.19356	1.16985	1.17012
	0.0596841	0.0601585	0.0619137	1.47001	1.48849	1.44829
	0.0381545	0.0397709	0.0407856	0.965501	0.957564	0.947739
	0.0528864	0.054043	0.0561086	1.32249	1.3343	1.29326
	0.0261162	0.0272468	0.0277316	0.662662	0.656428	0.648997
	0.0647452	0.0674952	0.0688253	1.64219	1.60684	1.61239
116 -> 116 Cd [ tune 1 ]	0.00652351	0.00643653	0.00753477	0.150668	0.160514	0.158486
	0.0147909	0.0147212	0.0170765	0.345228	0.359534	0.350423
	0.00747133	0.00754833	0.00860439	0.175288	0.18125	0.182521
	0.0212709	0.021038	0.0244225	0.490242	0.515856	0.509856
	0.010141	0.0102617	0.0116439	0.240096	0.247878	0.248897
	0.0304787	0.0308464	0.0354848	0.715523	0.749277	0.760508
	0.0301882	0.0312535	0.0364482	0.725071	0.748574	0.753531
	0.0133051	0.0133413	0.0155609	0.311706	0.32545	0.3294
	0.00942049	0.00961676	0.0111261	0.223663	0.233758	0.235594
	0.0127003	0.0129626	0.0145414	0.294032	0.312466	0.307857
	0.00795724	0.00794087	0.00922032	0.184264	0.191252	0.190732
	0.00833257	0.00834725	0.00956473	0.19581	0.209678	0.205086
	0.0111412	0.0111762	0.012907	0.251858	0.264066	0.262176
	0.00816982	0.00826608	0.00940696	0.184715	0.190896	0.191778
	0.00878173	0.00879959	0.0100809	0.196474	0.206978	0.20686
	0.00723825	0.00725695	0.00827873	0.163637	0.170954	0.172016
	0.00688449	0.00674969	0.00776079	0.158674	0.168653	0.167501
	0.0101777	0.0100753	0.0115781	0.236508	0.244737	0.246042
	0.00865502	0.00843133	0.00982186	0.200869	0.208701	0.209568
	0.0129929	0.0129137	0.014913	0.306912	0.315956	0.318175
	0.0163172	0.0160595	0.0184306	0.378	0.402015	0.393812
	0.0104312	0.0106169	0.0121411	0.248269	0.258621	0.257705
	0.0144588	0.0144269	0.0167025	0.340065	0.36037	0.351659
	0.00713999	0.00727361	0.00825521	0.170397	0.177289	0.176472
	0.0177009	0.018018	0.020488	0.422273	0.433979	0.438433
slopes	0.0396999	0.0406358	0.041527
Cstd	5	5	5
Csam	0.206706	0.211785	0.216631
Cblank average	0.0214477
Csam minus blank	0.185258	0.190338	0.195183

## Sheet: summary table
	Calculated Results				Calculated Results				Certificate Value			Calculated Result			Percent Recovery
	(conc in solution, ug L-1)				(conc in solid, ug g-1)				(ug g-1)			(in Table 4, ug g-1)						(in Table 4)
Element	MIIS 1	MIIS 2	MIIS 3		MIIS 1	MIIS 2	MIIS 3		Average	Uncertainty		Average	Uncertainty		MIIS 1	MIIS 2	MIIS 3	Average	Uncertainty
Mn	15.4661	19.1782	20.2923		7.7369	9.59387	10.1512		10.46	0.47		9.16067	1.26412		73.9665	91.7196	97.0481	87.5781	12.0853
Co	0.562676	0.572293	0.584978		0.281479	0.28629	0.292635		0.3	0.018		0.286801	0.00559591		93.8262	95.4299	97.5451	95.6004	1.8653
Sr	0.190372	0.179194	0.191411		0.0952334	0.0896421	0.0957531		0.0953	0.0042		0.0935429	0.00338818		99.9301	94.063	100.475	98.1562	3.55528
Mo	6.02597	6.5685	6.59436		3.01449	3.28589	3.29883		3.3	0.13		3.19974	0.160559		91.3482	99.5725	99.9646	96.9618	4.86543
Cd	0.185258	0.190338	0.195183		0.0926753	0.0952164	0.0976404		0.097	0.0014		0.0951774	0.0024828		95.5415	98.1612	100.66	98.121	2.55959
